# Supplementary material for: Psilocybin ameliorates neuropathic pain-like behaviour in mice and facilitates gabapentin-mediated analgesia
Source: Commun Biol. 2026 Apr 24;9:707. doi: 10.1038/s42003-026-10065-7 (PMC13201783; doi:10.1038/s42003-026-10065-7)
Supplement: Supplementary file 4 — Supplementary Data 1 [file 42003_2026_10065_MOESM4_ESM.xlsx]

## Sheet: Figure 1B 
Male	Saline	Psilocybin		Female	Saline	Psilocybin
#1	2	19		#1	3	31
#2	6	19		#2	4	29
#3	5	21		#3	5	19
#4	0	23		#4	2	19
#5	0	26		#5	3	21
#6	0	21
Variable: Head-twich response in 30 minutes

## Sheet: Figure 1C 
1C	Male	Static Mechanical Sensitivity
	Saline									Psilocybin
	#1	#2	#3	#4	#5	#6	#7	#8		#1	#2	#3	#4	#5	#6	#7	#8
Bs	-0.81	-1.02	-1.19	-0.34	-0.04	0.09	-0.07	-0.31		-0.28	-1.39	-0.62	-0.18	-0.61	-0.12	0	-0.11
D1	-0.65	-1.25	-1.29	-0.94	-1.25	-0.98	-1.69	0.12		-1.16	-0.77	-1.18	-1.47	-1.36	-1.39	-1.29	-1.39
D12	-1.69	-1.74	-1.69	-1.69	-1.69	-1.27	-1.69	-1.69		-1.74	-1.69	-1.69	-1.74	-1.39	-1.69	-1.69	-1.39
D12+3h	-1.69	-1.36	-1.69	-1.69	-1.27	-1.27	-1.69	-1.47		-0.89	-1.18	-1.69	-1.05	-0.73	-1.39	-1.39	-1.39
D13	-1.69	-1.69	-1.69	-1.69	-1.69	-1.39	-1.69	-1.47		-0.85	-1.69	-1.69	-1.05	-0.28	-1.39	-1.19	-1.39
D15	-1.69	-1.66	-1.69	-1.69	-1.69	-1.69	-1.69	-1.69		-0.85	-1.69	-1.69	-1.05	-0.28	-1.39	-1.19	-1.39
D17	-1.69	-1.66	-1.69	-1.69	-1.69	-1.69	-1.69	-1.69		-0.77	-1.69	-1.29	-0.72	-0.12	-1.41	-1.39	-1.69
D34	-1.69	-1.69	-1.69	-1.69	-1.69	-1.69	-1.66	-1.69		-0.72	-1.52	-1.53	-1.39	-1.25	-1.39	-1.39	-1.69
D45	-1.69	-1.06	-1.69	-1.69	-1.69	-1.69	-1.69	-1.69		-1.69	-1.18	-1.69	-1.25	-1.69	-1.69	-1.6	-1.69
1C	Female	Static Mechanical Sensitivity
	Saline									Psilocybin
	#1	#2	#3	#4	#5	#6	#7	#8		#1	#2	#3	#4	#5	#6	#7	#8
Bs	-0.61	-0.46	-0.4	-0.61	-0.2	-0.07	-0.28	-1.25		-1.05	-0.76	-0.52	-0.11	-0.45	-0.2	-0.25	-0.45
D1	-0.2	-0.33	-1.69	-0.33	-1.69	-0.33	-1.74	-1.7		-1.69	-1.36	-1.16	-0.11	-0.48	-0.76	-1.22	-1.25
D7	-0.49	-1.69	-1.69	-1.69	-1.69	-1.49	-1.69	-1.83		-1.69	-1.69	-1.7	-1.69	-1.69	-0.58	-0.41	-1.27
D14	-1.69	-1.39	-1.69	-1.69	-1.69	-1.69	-1.69	-1.69		-1.69	-1.47	-1.39	-1.69	-1.69	-0.97	-1.7	-1.39
D15 + 3h	-1.29	-1.36	-1.29	-1.69	-1.69	-1.74	-1.69	-1.29		-1.25	-0.2	-1.69	-0.8	-1.47	-0.61	-1.7	-1.39
D17	-1.27	-1.69	-1.36	-1.47	-1.69	-1.69	-1.69	-1.69		-0.25	-1.69	-1.1	-0.58	-1.69	-0.49	-1.39	-1.39
D19	-1.36	-1.69	-1.29	-1.69	-1.69	-1.05	-1.69	-1.69		-1.27	-1.69	-0.63	-1.29	-1.36	-0.41	-0.52	-1.39
D21	-1.45	-1.47	-1.69	-1.69	-1.69	-1.02	-1.69	-1.69		-1.69	-1.29	-0.56	-1.69	-1.69
Valiable: Threshold of Mechanical Sensitivity (log(g))

## Sheet: Figure 1D 
1D	Male	Dynamic Mechanical Sensitivity
	Saline						Psilocybin
	#1	#2	#3	#4	#5		#1	#2	#3	#4	#5
Bs	0	0	0.67	1.33	0.67		0.67	0.33	0.33	0.33	0.67
D1	1.33	2.67	1	1.33	0.33		0.67	1.33	1	1.67	0.67
D14	1.67	1.67	2	1.67	3		1.67	1.67	1.67	1.33	1.67
D17	2	1.33	1.67	1.67	3		1.33	1	1.33	1.33	1.33
D29	1.67	1.33	2.33	3	3		1	1	1.33	1.33	1
D34	2.67	1	1	3	3		1.67	2.33	0.67	1	1.67
D45	1.67	2.33	1.67	2.67	2.67		1.67	2.33	1.33	1.67	1.67
Valiable: Respinse Score to brush stimulation (0-4)

## Sheet: Figure 1E 
1E	Male	Cold Sensitivity
			Saline				Psilocybin
	#1	#2	#3	#4	#5		#1	#2	#3	#4	#5
Bs	118.32	57.78	72.28	71.45	125.16		109.98	92.94	83.06	73.77	86.92
D13	57.08	70.86	74.08	61.93	36.03		50.24	76.97	45.8	79.32	33.26
D22	64.07	117.82	45.03	37.39	25.8		34.12	40.5	74.32	27.08	19.45
D30	51.34	64.63	43.68	152.62	13.23		26.25	10.86	9.59	22.86	24.81
Valiable: Time spent oin cold plate (sec)

## Sheet: Figure 1F 
1F	Male	Static Mechanical Sensitivity
	Saline							Psilocybin
	#1	#2	#3	#4	#5	#6		#1	#2	#3	#4	#5	#6
Bs	-0.19944	-0.04056	-0.12	-0.0387287	-0.35738	-0.27794		0.329248	0.256048	-0.9058	-0.19944	-0.12	-0.69722
D1	-0.88708	-0.77018	-0.97418	-0.3269	-1.51808	-0.12		-1.41416	-1.0954	-0.2513	-1.28618	-0.518729	-0.61276
D12	-1.51808	-1.51808	-1.51808	-1.51808	-1.51808	-1.61432		-1.51808	-1.51808	-1.51808	-1.51808	-1.51808	-1.51808
D12+30min	-1.51808	-1.51808	-1.41416	-1.51808	-1.51808	-1.02436		-1.51808	-1.51808	-1.51808	-1.51808	-1.51808	-1.51808
D12+1h	-1.51808	-1.39993	-0.88708	-1.55696	-1.41416	-1.0954		-1.51808	-1.51808	-1.51808	-1.51808	-1.51808	-1.51808
D12+2h	-0.9058	-1.3916	-0.97636	-0.80524	-1.04618	-0.9778		-1.51808	-1.51808	-1.04618	-1.51808	-1.88041	-1.51808
D12+4h	-0.19944	-1.3424	-0.73204	-0.88708	-1.41416	-0.61276		-1.51808	-1.53248	-1.73593	-1.73593	-1.51808	-1.51808
D12+8h	-0.11738	-0.9058	-0.2513	-0.85636	-0.40826	-0.27794		-1.51808	-1.51808	-0.9058	-1.51808	-1.51808	-1.51808
D12+12h	0.08928	-1.51808	-0.19944	-0.40322	-0.88708	-0.2513		-1.51808	-1.51808	-1.04618	-1.51808	-1.51808	-1.73593
D13	-0.12	-1.51808	-0.51873	-0.770182	-1.24634	-0.12		-1.51808	-1.51808	-0.9058	-1.51808	-1.51808	-1.51808
Valiable: Threshold of Mechanical Sensitivity (log(g))

## Sheet: Figure 1H 
1H	Male	Static Mechanical Sensitivity
	Saline						Psilocybin
	#1	#2	#3	#4	#5		#1	#2	#3	#4	#5
Bs	-0.27794	-1.18898	-0.73204	-0.69722	-0.1985		0.08928	-0.77018	-0.04617	-0.8549	-0.48722
D1	-0.44625	-1.24634	-0.8549	-1.28618	-1.1645		-1.04618	-0.69722	-1.49257	-1.73593	-0.3269
D3	-0.3358	-1.24634	-0.80524	-1.73593	-1.51808		-1.1645	-1.51808	-0.77018	-1.02484	-1.04618
D10	-1.51808	-1.51808	-0.48722	-1.51808	-1.51808		-0.94058	-1.3424	-1.02484	-1.51808	-1.51808
D17	-0.68596	-1.51808	-0.8549	-1.51808	-1.51808		-1.73593	-0.62642	-0.40322	-1.51808	-1.1645
D34	-1.51808	-1.51808	-1.49257	-1.51808	-1.51808		-1.51808	-1.51808	-0.68596	-1.51808	-1.51808
D50	-1.51808	-1.51808	-1.04618	-1.04618	-1.51808		-1.51808	-1.0954	-0.28922	-1.47488	-1.51808
D60	-1.51808	-1.51808	-1.51808	-1.51808	-1.51808		-1.51808	-1.51808	-0.27794	-1.51808	-0.68596
D70	-1.51808	-1.51808	-1.51808	-0.9058	-1.51808		-1.51808	-1.66129	-1.66129	-1.51808	-1.51808
D85	-1.51808	-1.51808	-1.02004	-1.51808	-1.51808		-1.51808	-0.69722	-0.9058	-1.51808	-1.51808
Valiable: Threshold of Mechanical Sensitivity (log(g))

## Sheet: Figure 1J 
1J	Male	Head-Twitch
	#1	#2	#3	#4	#5	#6
Saline + psilocybin	11	11	19	22	10	16
	#1	#2	#3	#4	#5	#6
Volinanserin + psilocybin	2	0	0	1	2	1
Variable: Head-twich response in 30 minutes

## Sheet: Figure 1K 
1K	Male	Static Mechanical Sensitivity
	Saline + 1mg/kg psilocybin													0.032mg/kg volinanserin + 1mg/kg psilocybin
	#1	#2	#3	#4	#5	#6	#7	#8	#9	#10	#11	#12		#1	#2	#3	#4	#5	#6	#7	#8	#9	#10	#11	#12
Bs	-0.978502	-1.2461	-0.940582	-0.28682	-0.770182	-0.854902	-0.27794	-0.55346	0.0750312	-0.3269	-0.04634	-0.036992		-0.1985	-0.27794	-0.3269	-0.341849	-0.421289	-1.39074	-0.62642	-1.28922	-0.036992	-0.313952	-1.28618	-0.5189
D1	-0.11738	-1.69177	-1.31834	-1.66201	-0.12	-1.40754	-0.19944	-1.41416	-0.11738	-0.76132	-0.62642	-0.76132		-0.8062	-0.72484	-1.56769	-1.69177	-1.18362	-1.69177	-0.940582	-0.76132	-0.770182	-0.770182	-0.27794	-1.82216
D5	-1.69177	-1.69177	-1.69177	-1.69177	-1.09178	-1.69177	-1.41416	-1.51808	-0.48722	-1.51808	-1.28618	-1.12034		-1.69177	-1.69177	-1.69177	-1.69177	-1.69177	-1.69177	-1.41416	-1.61432	-0.9058	-1.53248	-1.53248	-1.53248
D10	-1.69177	-1.69177	-1.69177	-1.69177	-1.69177	-1.69177	-1.73593	-1.51808	-1.51808	-1.51808	-1.51808	-1.51808		-1.69177	-1.69177	-1.69177	-1.69177	-1.69177	-1.69177	-1.51808	-1.51808	-1.04618	-1.51808	-1.51808	-1.51808
D13+3h	-1.48938	-1.18362	-1.69177	-0.80524	-0.72484	-1.35313	-0.27794	-1.82216	-0.332969	-0.48	-0.4565	-0.12		-1.33482	-1.33482	-1.39074	-1.69177	-1.69177	-1.69177	-0.40826	-1.51808	-0.1985	-1.51808	-1.51808	-1.51808
D14	-0.72484	-1.69177	-1.04618	-0.27794	-0.11738	-1.28922	-0.1985	-1.3424	-0.19944	-0.2513	-0.9058	-0.85636		-1.18362	-1.39074	-1.39074	-1.69177	-1.52922	-1.69177	-0.40826	-1.51808	-1.41416	-1.51808	-1.51808	-1.51808
D17	-1.69177	-1.69177	-1.33482	-0.80116	-0.64924	-1.04618	-0.62642	-1.04618	-0.76132	-0.40322	-0.1985	-0.11738		-1.18362	-1.47354	-1.69177	-1.69177	-1.38386	-1.69177	-1.28618	-0.88708	-0.69722	-1.51808	-1.3424	-1.51808
D20	-1.28922	-1.69177	-1.66201	-0.88516	-0.1985	-1.28618	-0.854902	-0.88516	-0.2513	-0.770182	-0.518729	-0.12		-1.70857	-1.77457	-0.940582	-1.69177	-1.39074	-1.69177	-0.3269	-1.51808	-1.82216	-1.51808	-0.940582	-1.51808
D27	-1.39074	-1.77457	-0.770182	-0.88516	-0.64924	-1.28618	-0.40826	-0.940582	-0.27794	-1.04618	-0.9058	-0.11738		-1.69177	-1.56121	-1.52922	-1.69177	-1.36098	-1.69177	-1.51808	-1.51808	-0.19944	-1.53248	-1.28618	-1.51808
Valiable: Threshold of Mechanical Sensitivity (log(g))

## Sheet: Figure 1L 
1L	Male	Locomotory Activity
	1mg/kg psilocybin							0.032mg/kg volinanserin + 1mg/kg psilocybin
	#1	#2	#3	#4	#5	#6		#1	#2	#3	#4	#5	#6
After SNI	3300.35	2830.16	2738.84	3390.73	3643.67	3175.9		3081.13	2602.38	2530.74	4227	2826.33	3053.65
After inejction	3976.55	2825.36	2965.54	2706.21	2619.09	2813.36		1745.4	2384.45	2765.75	2345.95	2692.89	3466.34
Variable: Distance travelled in the open arena (cm)

## Sheet: Figure 2B 
2B	Head-Twitch
	Saline							Psilocybin
	#1	#2	#3	#4	#5	#6		#1	#2	#3	#4	#5	#6
	1	4	2	0	0	0		18	13	12	20	12	4
Variable: Head-twich response in 30 minutes

[truncated: 6 more sheets: Figure 2C , Figure 2D, Figure 2E , Figure 2G, Figure 3B, Figure 3D]
